# Supplementary material for: Characterization of Clinical Features of Hospitalized Patients Due to the SARS-CoV-2 Infection in the Absence of Comorbidities Regarding the Sex: An Epidemiological Study of the First Year of the Pandemic in Brazil
Source: Int J Environ Res Public Health. 2022 Jul 22;19(15):8895. doi: 10.3390/ijerph19158895 (PMC9331852; doi:10.3390/ijerph19158895)
Supplement: Supplementary file 1 [file ijerph-19-08895-s001.zip]

Archive with 1 entries (1 files):
- ijerph-1756388-supplementary.pdf
